# Supplementary material for: Co-regulatory Network of Oncosuppressor miRNAs and Transcription Factors for Pathology of Human Hepatic Cancer Stem Cells (HCSC)
Source: Sci Rep. 2019 Apr 3;9:5564. doi: 10.1038/s41598-019-41978-5 (PMC6447552; doi:10.1038/s41598-019-41978-5)
Supplement: Supplementary file 2 — Dataset 1 [file 41598_2019_41978_MOESM2_ESM.xlsx]

## Sheet: Sheet1
Co-regulatory Network of Oncosuppressor miRNAs and Transcription Factors for Pathology of Human Hepatic Cancer Stem Cells (HCSC)
Rania Hassan Mohamed1, Nourhan Abu-Shahba2, Marwa Mahmoud2, Ahmed M. H. Abdelfattah3±, Wael Zakaria3, Mahmoud ElHefnawi4,5*
1Department of Biochemistry, Faculty of Science, Ain Shams University, Cairo, Egypt.
2Stem Cells Research Group, Centre of Excellence for Advanced Sciences, Department of Medical Molecular Genetics, National Research Centre, Cairo, Egypt.
3Department of Mathematics, Faculty of Science, Ain Shams University, Cairo, Egypt.
± Current Address: VAP, CS Department, SUNY Oswego, NY, USA.
4Biomedical informatics and Chemoinformatics group, Centre of Excellence for Advanced Sciences, Informatics and Systems Department, National Research Centre, Cairo, Egypt.
5Bioinformatics group, Centre of excellence for medical research, National Research Centre, Cairo, Egypt.
* Correspondence: Prof. Mahmoud ElHefnawi, mahef@aucegypt.edu
Supplementary Table S1: The target genes of the selected down-regulated miRNA and their target TFs in HCSC.

## Sheet: miRNA-targets
miRNA	mRNA targets
hsa-miR-148a-3p	AKT2
hsa-miR-148a-3p	BRPF1
hsa-miR-148a-3p	FOSB
hsa-miR-148a-3p	MYLK4
hsa-miR-148a-3p	SLC7A5
hsa-miR-148a-3p	ARHGAP10
hsa-miR-148a-3p	ATP2B4
hsa-miR-148a-3p	SSTR5
hsa-miR-148a-3p	CAMK2A
hsa-miR-148a-3p	MAP2K1
hsa-miR-148a-3p	SLC7A11
hsa-miR-148a-3p	PDK4
hsa-miR-148a-3p	POMT2
hsa-miR-148a-3p	RASSF5
hsa-miR-148a-3p	NAA15
hsa-miR-148a-3p	DDAH1
hsa-miR-148a-3p	TNPO1
hsa-miR-148a-3p	NPTN
hsa-miR-148a-3p	CLOCK
hsa-miR-148a-3p	MAP3K13
hsa-miR-148a-3p	E2F3
hsa-miR-148a-3p	RAP2A
hsa-miR-148a-3p	TMSB4X
hsa-miR-148a-3p	CCDC6
hsa-miR-148a-3p	TMEM97
hsa-miR-148a-3p	UGT1A6
hsa-miR-148a-3p	UGT1A1
hsa-miR-148a-3p	EPDR1
hsa-miR-148a-3p	PKLR
hsa-miR-148a-3p	NRP1
hsa-miR-148a-3p	NRAS
hsa-miR-148a-3p	KLF4
hsa-miR-148a-3p	KIT
hsa-miR-148a-3p	PLCB1
hsa-miR-148a-3p	E2F1
hsa-miR-148a-3p	SMAD2
hsa-miR-148a-3p	TXNIP
hsa-miR-148a-3p	IGFBP5
hsa-miR-148a-3p	CDKN1B
hsa-miR-148a-3p	MYC
hsa-miR-148a-3p	WASL
hsa-miR-148a-3p	MYCBP2
hsa-miR-148a-3p	CCNA2
hsa-miR-148a-3p	MAP3K4
hsa-miR-148b-3p	BRPF1
hsa-miR-148b-3p	FOSB
hsa-miR-148b-3p	MYLK4
hsa-miR-148b-3p	SLC7A5
hsa-miR-148b-3p	ARHGAP10
hsa-miR-148b-3p	ATP2B4
hsa-miR-148b-3p	SSTR5
hsa-miR-148b-3p	CAMK2A
hsa-miR-148b-3p	MAP2K1
hsa-miR-148b-3p	SLC7A11
hsa-miR-148b-3p	PDK4
hsa-miR-148b-3p	POMT2
hsa-miR-148b-3p	RASSF5
hsa-miR-148b-3p	NAA15
hsa-miR-148b-3p	DDAH1
hsa-miR-148b-3p	TNPO1
hsa-miR-148b-3p	NPTN
hsa-miR-148b-3p	CLOCK
hsa-miR-148b-3p	MAP3K13
hsa-miR-148b-3p	E2F3
hsa-miR-148b-3p	TMSB4X
hsa-miR-148b-3p	PDE4D
hsa-miR-148b-3p	TMEM97
hsa-miR-148b-3p	UGT1A6
hsa-miR-148b-3p	UGT1A1
hsa-miR-148b-3p	EPDR1
hsa-miR-148b-3p	PKLR
hsa-miR-148b-3p	KLF4
hsa-miR-148b-3p	KIT
hsa-miR-148b-3p	PLCB1
hsa-miR-148b-3p	E2F1
hsa-miR-148b-3p	MAP3K4
hsa-miR-148b-3p	NRP1
hsa-miR-148b-3p	IGF1R
hsa-miR-148b-3p	IGFBP5
hsa-miR-148b-3p	TXNIP
hsa-miR-148b-3p	TCF7L2
hsa-miR-148b-3p	CDKN1B
hsa-miR-148b-3p	NTN1
hsa-miR-148b-3p	WASL
hsa-miR-148b-3p	NRAS
hsa-miR-148b-3p	CCNA2
hsa-miR-145-5p	TBX18
hsa-miR-145-5p	NUAK1
hsa-miR-145-5p	MYLK4
hsa-miR-145-5p	ARHGAP19
hsa-miR-145-5p	SPTBN2
hsa-miR-145-5p	NFAM1
hsa-miR-145-5p	ZNF212
hsa-miR-145-5p	ATP2B2
hsa-miR-145-5p	PDGFD
hsa-miR-145-5p	SLC16A10
hsa-miR-145-5p	GINS3
hsa-miR-145-5p	SMAD4
hsa-miR-145-5p	ZRANB2
hsa-miR-145-5p	SOX2
hsa-miR-145-5p	SLC7A1
hsa-miR-145-5p	TDRD1
hsa-miR-145-5p	POMT2
hsa-miR-145-5p	BRCA2
hsa-miR-145-5p	RASSF5
hsa-miR-145-5p	MYCN
hsa-miR-145-5p	SP3
hsa-miR-145-5p	NAA15
hsa-miR-145-5p	RANBP2
hsa-miR-145-5p	DAAM1
hsa-miR-145-5p	GPD2
hsa-miR-145-5p	SMCHD1
hsa-miR-145-5p	SIRT1
hsa-miR-145-5p	TNPO1
hsa-miR-145-5p	ALDH5A1
hsa-miR-145-5p	RAP2A
hsa-miR-145-5p	UBA52
hsa-miR-145-5p	TMEM97
hsa-miR-145-5p	NRP1
hsa-miR-145-5p	ZNF138
hsa-miR-145-5p	HMGCR
hsa-miR-145-5p	PCBP2
hsa-miR-145-5p	LIG3
hsa-miR-145-5p	POU5F1
hsa-miR-145-5p	IGFBP5
hsa-miR-145-5p	IGF1R
hsa-miR-145-5p	MYC
hsa-miR-145-5p	TGFBR2
hsa-miR-145-5p	NRAS
hsa-miR-145-5p	HDAC2
hsa-miR-145-5p	KLF4
hsa-miR-145-5p	BRAF
hsa-miR-145-5p	MEST
hsa-miR-145-5p	DUSP6
hsa-miR-145-5p	FSCN1
hsa-miR-145-5p	E2F3
hsa-miR-145-5p	CD44
hsa-miR-145-5p	FZD7
hsa-miR-145-5p	NANOG
hsa-miR-491-5p	LBH
hsa-miR-491-5p	TFAP2A
hsa-miR-491-5p	TFDP1
hsa-miR-491-5p	FOSB
hsa-miR-491-5p	MYLK4
hsa-miR-491-5p	SLC7A5
hsa-miR-491-5p	ELAVL3
hsa-miR-491-5p	ATP2B2
hsa-miR-491-5p	SSTR5
hsa-miR-491-5p	KCNAB2
hsa-miR-491-5p	CAMK2A
hsa-miR-491-5p	MAP2K1
hsa-miR-491-5p	TRIM33
hsa-miR-491-5p	PRKCI
hsa-miR-491-5p	SLC7A1
hsa-miR-491-5p	PDK4
hsa-miR-491-5p	POMT2
hsa-miR-491-5p	NAA15
hsa-miR-491-5p	TKT
hsa-miR-491-5p	IGFBP5
hsa-miR-491-5p	GSK3B
hsa-miR-491-5p	SLC6A4
hsa-miR-491-5p	MYCBP2
hsa-miR-491-5p	TUBB
hsa-miR-491-5p	FZD7
hsa-miR-491-5p	E2F2
hsa-miR-491-5p	LIG3
hsa-miR-491-5p	GIT1
hsa-miR-491-5p	THBS1
hsa-miR-491-5p	VPS72
hsa-miR-491-5p	TRIM28
hsa-miR-491-5p	ZNF138
hsa-miR-29c-3p	CCNT2
hsa-miR-29c-3p	PKD1
hsa-miR-29c-3p	CAMK2G
hsa-miR-29c-3p	NUAK1
hsa-miR-29c-3p	ARHGAP19
hsa-miR-29c-3p	SLC7A5
hsa-miR-29c-3p	NFAM1
hsa-miR-29c-3p	ATP2B4
hsa-miR-29c-3p	ZNF212
hsa-miR-29c-3p	ATP2B2
hsa-miR-29c-3p	PDGFD
hsa-miR-29c-3p	ARVCF
hsa-miR-29c-3p	PRKCI
hsa-miR-29c-3p	HOXC13
hsa-miR-29c-3p	PDK4
hsa-miR-29c-3p	POMT2
hsa-miR-29c-3p	KDM5A
hsa-miR-29c-3p	MEST
hsa-miR-29c-3p	PXDN
hsa-miR-29c-3p	YWHAE
hsa-miR-29c-3p	HDAC4
hsa-miR-29c-3p	GSK3B
hsa-miR-29c-3p	SEMA3D
hsa-miR-29c-3p	NRAS
hsa-miR-29c-3p	E2F1
hsa-miR-29c-3p	NFIX
hsa-miR-29c-3p	POLR3D
hsa-miR-29c-3p	HMGCR
hsa-miR-29c-3p	HMGCS2
hsa-miR-29c-3p	COL15A1
hsa-miR-29c-3p	FSCN1
hsa-miR-29c-3p	COL7A1
hsa-miR-29c-3p	CCNA2
hsa-miR-29c-3p	SIRT1
hsa-miR-29c-3p	MYCN
hsa-miR-29c-3p	PER1
hsa-miR-29c-3p	INSIG1
hsa-miR-29c-3p	GNB4
hsa-miR-29c-3p	TDG
hsa-miR-29c-3p	HMGCS1
hsa-miR-29c-3p	AKT2
hsa-miR-22-5p	TBX18
hsa-miR-22-5p	SPTBN2
hsa-miR-22-5p	NFAM1
hsa-miR-22-5p	ZNF212
hsa-miR-22-5p	ATP2B2
hsa-miR-22-5p	SLC16A10
hsa-miR-22-5p	GINS3
hsa-miR-22-5p	MAP2K1
hsa-miR-22-5p	TCF7L2
hsa-miR-22-5p	FDFT1
hsa-miR-22-5p	HOXC13
hsa-miR-22-5p	PDK4
hsa-miR-22-5p	IGFBP5
hsa-miR-22-5p	PRPF4B
hsa-miR-22-5p	HDAC4
hsa-miR-22-5p	RAN
hsa-miR-22-5p	BRAF
hsa-miR-22-5p	ALDH5A1
hsa-miR-22-5p	UBA52
hsa-miR-22-5p	SSR1
hsa-miR-22-5p	CLOCK
hsa-miR-22-5p	E2F3
hsa-miR-22-5p	SP3
hsa-miR-22-5p	SEMA3D
hsa-miR-22-5p	ZEB1
hsa-miR-22-5p	SQLE
hsa-miR-22-5p	NRP1
hsa-miR-22-5p	BCL2
hsa-miR-22-5p	mTOR
hsa-miR-22-5p	E2F2
hsa-miR-15b-3p	TFDP1
hsa-miR-15b-3p	FOSB
hsa-miR-15b-3p	SLC7A5
hsa-miR-15b-3p	STXBP4
hsa-miR-15b-3p	PDGFD
hsa-miR-15b-3p	MTPN
hsa-miR-15b-3p	ETNK2
hsa-miR-15b-3p	TRIM33
hsa-miR-15b-3p	TCF7L2
hsa-miR-15b-3p	UBE3A
hsa-miR-15b-3p	ZRANB2
hsa-miR-15b-3p	NCBP1
hsa-miR-15b-3p	SLC7A11
hsa-miR-15b-3p	IGFBP5
hsa-miR-15b-3p	FOXC1
hsa-miR-15b-3p	HS2ST1
hsa-miR-15b-3p	CLOCK
hsa-miR-15b-3p	E2F3
hsa-miR-15b-3p	RAP2A
hsa-miR-15b-3p	TMSB4X
hsa-miR-15b-3p	TIAL1
hsa-miR-15b-3p	DUSP5
hsa-miR-15b-3p	ATP11C
hsa-miR-15b-3p	ZNF138
hsa-miR-15b-3p	COL15A1
hsa-miR-15b-3p	FZD7
hsa-miR-15b-3p	HSD17B12
hsa-miR-15b-3p	AURKA
hsa-miR-15b-3p	BCL2
hsa-miR-15b-3p	DMTF1
hsa-miR-15b-3p	FASN
hsa-miR-199a-3p	TFAM
hsa-miR-199a-3p	CCNT2
hsa-miR-199a-3p	SLC7A5
hsa-miR-199a-3p	NFAM1
hsa-miR-199a-3p	SEMA4D
hsa-miR-199a-3p	UBE3A
hsa-miR-199a-3p	KDM1B
hsa-miR-199a-3p	NCBP1
hsa-miR-199a-3p	PRKCI
hsa-miR-199a-3p	SLC7A11
hsa-miR-199a-3p	RASSF5
hsa-miR-199a-3p	RAP2A
hsa-miR-199a-3p	YWHAE
hsa-miR-199a-3p	KDM5A
hsa-miR-199a-3p	DUSP5
hsa-miR-199a-3p	PPP2R2A
hsa-miR-199a-3p	DCBLD2
hsa-miR-199a-3p	ZEB1
hsa-miR-199a-3p	NID2
hsa-miR-199a-3p	MAP3K13
hsa-miR-199a-3p	ATM
hsa-miR-199a-3p	UBA52
hsa-miR-199a-3p	PLCB1
hsa-miR-199a-3p	CCDC88C
hsa-miR-199a-3p	LIG3
hsa-miR-199a-3p	MARS2
hsa-miR-199a-3p	CD44
hsa-miR-199a-3p	mTOR
hsa-miR-199a-3p	FZD7
hsa-miR-199a-3p	MAP3K4
hsa-miR-199a-3p	APOE
hsa-miR-199a-3p	E2F2
hsa-miR-199a-3p	JUNB
hsa-miR-199a-3p	HSD17B12
hsa-miR-199b-3p	TFAM
hsa-miR-199b-3p	CCNT2
hsa-miR-199b-3p	SLC7A5
hsa-miR-199b-3p	NFAM1
hsa-miR-199b-3p	SEMA4D
hsa-miR-199b-3p	UBE3A
hsa-miR-199b-3p	KDM1B
hsa-miR-199b-3p	NCBP1
hsa-miR-199b-3p	PRKCI
hsa-miR-199b-3p	SLC7A11
hsa-miR-199b-3p	RASSF5
hsa-miR-199b-3p	DUSP5
hsa-miR-199b-3p	KDM5A
hsa-miR-199b-3p	YWHAE
hsa-miR-199b-3p	DCBLD2
hsa-miR-199b-3p	PPP2R2A
hsa-miR-199b-3p	ZEB1
hsa-miR-199b-3p	NID2
hsa-miR-199b-3p	MAP3K13
hsa-miR-199b-3p	ATM
hsa-miR-199b-3p	RAP2A
hsa-miR-199b-3p	UBA52
hsa-miR-199b-3p	PLCB1
hsa-miR-199b-3p	CCDC88C
hsa-miR-199b-3p	mTOR
hsa-miR-199b-3p	LIG3
hsa-miR-199b-3p	MARS2
hsa-miR-199b-3p	HSD17B12
hsa-miR-199b-3p	E2F2
hsa-miR-199b-3p	MAP3K4
hsa-miR-149-5p	LBH
hsa-miR-149-5p	CAMK2G
hsa-miR-149-5p	TP53RK
hsa-miR-149-5p	ARHGAP19
hsa-miR-149-5p	GIT1
hsa-miR-149-5p	SLC7A5
hsa-miR-149-5p	STAC
hsa-miR-149-5p	ATP2B2
hsa-miR-149-5p	LAMC3
hsa-miR-149-5p	SMAD4
hsa-miR-149-5p	SEMA4D
hsa-miR-149-5p	SLC7A1
hsa-miR-149-5p	POMT2
hsa-miR-149-5p	SCIN
hsa-miR-149-5p	IGFBP5
hsa-miR-149-5p	DDAH1
hsa-miR-149-5p	TNPO1
hsa-miR-149-5p	ALDH5A1
hsa-miR-149-5p	CCDC6
hsa-miR-149-5p	SUSD5
hsa-miR-149-5p	HMGCR
hsa-miR-149-5p	MAN1A2
hsa-miR-149-5p	NFIX
hsa-miR-149-5p	LIG3
hsa-miR-149-5p	AURKA
hsa-miR-149-5p	SPAG5
hsa-miR-149-5p	FGFR1
hsa-miR-149-5p	MARS2
hsa-miR-149-5p	TRIM28
hsa-miR-149-5p	LRRFIP1
hsa-miR-149-5p	PITX1
hsa-miR-149-5p	POLR3D
hsa-miR-149-5p	E2F3
hsa-miR-149-5p	HDAC2
hsa-miR-149-5p	YWHAE
hsa-miR-149-5p	RAN
hsa-miR-149-5p	TKT
hsa-miR-194-5p	TFAM
hsa-miR-194-5p	CCNT2
hsa-miR-194-5p	CAMK2G
hsa-miR-194-5p	NUAK1
hsa-miR-194-5p	MYLK4
hsa-miR-194-5p	SLC7A5
hsa-miR-194-5p	ELAVL3
hsa-miR-194-5p	STAC
hsa-miR-194-5p	ZNF212
hsa-miR-194-5p	LAMC3
hsa-miR-194-5p	CAMK2A
hsa-miR-194-5p	TRIM33
hsa-miR-194-5p	PRKCI
hsa-miR-194-5p	SLC7A1
hsa-miR-194-5p	SLC7A11
hsa-miR-194-5p	CCDC6
hsa-miR-194-5p	GPD2
hsa-miR-194-5p	NRCAM
hsa-miR-194-5p	LRRFIP1
hsa-miR-194-5p	CREBBP
hsa-miR-194-5p	DAAM1
hsa-miR-194-5p	RANBP2
hsa-miR-194-5p	DCBLD2
hsa-miR-194-5p	NAA15
hsa-miR-194-5p	TIAL1
hsa-miR-194-5p	SIRT1
hsa-miR-194-5p	PPP3R1
hsa-miR-194-5p	MEST
hsa-miR-194-5p	KDM5A
hsa-miR-194-5p	SQLE
hsa-miR-194-5p	RAN
hsa-miR-194-5p	MYCN
hsa-miR-194-5p	FGFR1
hsa-miR-194-5p	EPDR1
hsa-miR-194-5p	MYCBP2
hsa-miR-194-5p	THBS1
hsa-miR-194-5p	CCNA2
hsa-miR-194-5p	PER1
hsa-miR-194-5p	MAN1A2
hsa-miR-194-5p	IGF1R
hsa-miR-194-5p	SPRED1
hsa-miR-194-5p	CDKN1B
hsa-miR-9-3p	TFAP2A
hsa-miR-9-3p	CCNT2
hsa-miR-9-3p	CAMK2G
hsa-miR-9-3p	MYLK4
hsa-miR-9-3p	NFAM1
hsa-miR-9-3p	POLQ
hsa-miR-9-3p	MTPN
hsa-miR-9-3p	RBL1
hsa-miR-9-3p	ZRANB2
hsa-miR-9-3p	NCBP1
hsa-miR-9-3p	SLC7A1
hsa-miR-9-3p	SLC7A11
hsa-miR-9-3p	PDK4
hsa-miR-9-3p	TDRD1
hsa-miR-9-3p	SCIN
hsa-miR-9-3p	TXNIP
hsa-miR-9-3p	RAP2A
hsa-miR-9-3p	PDE4D
hsa-miR-9-3p	PCDH9
hsa-miR-9-3p	TGFBR2
hsa-miR-9-3p	TNPO1
hsa-miR-9-3p	ZEB1
hsa-miR-9-3p	TIAL1
hsa-miR-9-3p	RANBP2
hsa-miR-9-3p	DCBLD2
hsa-miR-9-3p	NAA15
hsa-miR-9-3p	SP3
hsa-miR-9-3p	NRP1
hsa-miR-9-3p	E2F1
hsa-miR-9-3p	CCNA2
hsa-miR-9-3p	FZD7
hsa-miR-9-3p	E2F2
hsa-miR-9-3p	HSD17B12
hsa-miR-9-3p	PPP3R1
hsa-miR-9-3p	TSC22D1
hsa-miR-214-3p	BRPF1
hsa-miR-214-3p	LBH
hsa-miR-214-3p	TFAP2A
hsa-miR-214-3p	TFAM
hsa-miR-214-3p	AXIN1
hsa-miR-214-3p	STAT3
hsa-miR-214-3p	TFDP1
hsa-miR-214-3p	CCNT2
hsa-miR-214-3p	FOSB
hsa-miR-214-3p	NFIX
hsa-miR-214-3p	PKD1
hsa-miR-214-3p	GSK3B
hsa-miR-214-3p	EZH2
hsa-miR-214-3p	MBD2
hsa-miR-214-3p	FGFR1
hsa-miR-214-3p	TBX18
hsa-miR-214-3p	CAMK2G
hsa-miR-214-3p	IGF1R
hsa-miR-214-3p	ATM
hsa-miR-214-3p	NUAK1
hsa-miR-214-3p	MYLK4
hsa-miR-214-3p	TP53RK
hsa-miR-214-3p	ARHGAP19
hsa-miR-214-3p	GIT1
hsa-miR-214-3p	SPTBN2
hsa-miR-214-3p	SLC7A5
hsa-miR-214-3p	ELAVL3
hsa-miR-214-3p	DCTN1
hsa-miR-214-3p	STAC
hsa-miR-214-3p	ARHGAP10
hsa-miR-214-3p	AKT2
hsa-miR-214-3p	NFAM1
hsa-miR-214-3p	NKD2
hsa-miR-214-3p	CCDC88C
hsa-miR-214-3p	NTN1
hsa-miR-214-3p	INSIG1
hsa-miR-214-3p	LAMA4
hsa-miR-214-3p	ATP2B4
hsa-miR-214-3p	ZNF212
hsa-miR-214-3p	PROS1
hsa-miR-214-3p	STXBP4
hsa-miR-214-3p	RASSF5
hsa-miR-214-3p	FSCN1
hsa-miR-214-3p	TBC1D9B
hsa-miR-214-3p	ATP2B2
hsa-miR-214-3p	PDGFD
hsa-miR-214-3p	SEMA3F
hsa-miR-214-3p	ARVCF
hsa-miR-214-3p	POLQ
hsa-miR-214-3p	SSR1
hsa-miR-214-3p	SSTR5
hsa-miR-214-3p	SLC16A10
hsa-miR-214-3p	MTPN
hsa-miR-214-3p	ETNK2
hsa-miR-214-3p	KCNAB2
hsa-miR-214-3p	GINS3
hsa-miR-214-3p	LAMC3
hsa-miR-214-3p	CAMK2A
hsa-miR-214-3p	PCBP2
hsa-miR-214-3p	FZD7
hsa-miR-214-3p	TKT
hsa-miR-214-3p	E2F2
hsa-miR-214-3p	KDM5A
hsa-miR-214-3p	PXDN
hsa-miR-214-3p	SEMA3D
hsa-miR-214-3p	POLR3D
hsa-miR-214-3p	HS2ST1
hsa-miR-214-3p	FASN
hsa-miR-214-3p	MAP3K4
hsa-miR-214-3p	JUNB
hsa-miR-214-3p	NRCAM
hsa-miR-214-3p	CREBBP
hsa-miR-214-3p	NAA15
hsa-miR-214-3p	TNPO1
hsa-miR-214-3p	E2F3
hsa-miR-214-3p	CCDC6
hsa-miR-214-3p	NRP1
hsa-miR-214-3p	NRAS
hsa-miR-214-3p	SMAD2
hsa-miR-214-3p	WASL
hsa-miR-214-3p	TCF7L2
hsa-miR-214-3p	MYCN
hsa-miR-122-5p	TMSB4X
hsa-miR-122-5p	UGT1A6
hsa-miR-122-5p	EPDR1
hsa-miR-122-5p	NRAS
hsa-miR-122-5p	NTN1
hsa-miR-122-5p	ALDH5A1
hsa-miR-122-5p	SOX2
hsa-miR-122-5p	HOXC13
hsa-miR-122-5p	ATP2B4
hsa-miR-122-5p	RBL1
hsa-miR-122-5p	SLC16A10
hsa-miR-122-5p	SLC7A1
hsa-miR-122-5p	SLC7A11
hsa-miR-122-5p	SLC7A5
hsa-miR-122-5p	NPTN
hsa-miR-122-5p	PDK4
hsa-miR-122-5p	SP3
hsa-miR-122-5p	TDRD1
hsa-miR-122-5p	MTPN
hsa-miR-122-5p	POMT2
hsa-miR-122-5p	BRCA2
hsa-miR-122-5p	PHF14
hsa-miR-122-5p	IGFBP5
hsa-miR-122-5p	IGF1R
hsa-miR-122-5p	SCIN
hsa-miR-122-5p	LAMC3
hsa-miR-122-5p	CCDC6
hsa-miR-122-5p	RASSF5
hsa-miR-122-5p	TNFSF10
hsa-miR-122-5p	UBA52
hsa-miR-122-5p	GIT1
hsa-miR-122-5p	KDM5A
hsa-miR-122-5p	GNB4
hsa-miR-122-5p	SSR1
hsa-miR-122-5p	TIAL1
hsa-miR-122-5p	ATM
hsa-miR-122-5p	FGFR1
hsa-miR-548c-5p	UGT1A6
hsa-miR-548c-5p	MAP2K1
hsa-miR-548c-5p	SMAD4
hsa-miR-548c-5p	RBL1
hsa-miR-548c-5p	TRIM33
hsa-miR-548c-5p	SEMA4D
hsa-miR-548c-5p	TCF7L2
hsa-miR-548c-5p	UBE3A
hsa-miR-548c-5p	KDM1B
hsa-miR-548c-5p	CENPE
hsa-miR-548c-5p	SLC17A8
hsa-miR-548c-5p	ZRANB2
hsa-miR-548c-5p	NCBP1
hsa-miR-548c-5p	PRKCI
hsa-miR-548c-5p	YWHAE
hsa-miR-548c-5p	FDFT1
hsa-miR-548c-5p	DLGAP5
hsa-miR-548c-5p	MYLK4
hsa-miR-548c-5p	TGFBR2
hsa-miR-548c-5p	BRAF
hsa-miR-548c-5p	MEST
hsa-miR-548c-5p	CD44
hsa-miR-548c-5p	SLC6A4
hsa-miR-548c-5p	KDM5A
hsa-miR-548c-5p	PXDN
hsa-miR-548c-5p	HDAC4
hsa-miR-548c-5p	INSIG1
hsa-miR-548c-5p	GNB4
hsa-miR-548c-5p	HMGCS1
hsa-miR-548c-5p	PRPF4B
hsa-miR-548c-5p	HS2ST1
hsa-miR-548c-5p	TIAL1
hsa-miR-548c-5p	DMTF1
hsa-miR-548c-5p	DCBLD2
hsa-miR-548c-5p	ATM
hsa-miR-548c-5p	FZD7
hsa-miR-548c-5p	MAN1A2
hsa-miR-548c-5p	LIG3
hsa-miR-548c-5p	E2F3
hsa-miR-548c-5p	HDAC2
hsa-miR-548c-5p	NRCAM
hsa-miR-548c-5p	LRRFIP1
hsa-miR-548c-5p	PPP3R1
hsa-miR-548c-5p	PCDH9
hsa-miR-548c-5p	NAA15
hsa-miR-548c-5p	DDAH1
hsa-miR-548c-5p	CLOCK
hsa-miR-548c-5p	MAP3K13
hsa-miR-548c-5p	RAP2A
hsa-miR-548c-5p	UGT1A1
hsa-miR-548c-5p	EPDR1
hsa-miR-548c-5p	NRAS
hsa-miR-548c-5p	KLF4
hsa-miR-548c-5p	PLCB1
hsa-miR-548c-5p	SMAD2
hsa-miR-548c-5p	MYC
hsa-miR-548c-5p	CCNA2
hsa-miR-548c-5p	PDE4D
hsa-miR-548c-5p	NTN1
hsa-miR-548c-5p	MYCN
hsa-miR-548c-5p	SP3
hsa-miR-548c-5p	GPD2
hsa-miR-548c-5p	SMCHD1
hsa-miR-548c-5p	SIRT1

## Sheet: TF-targets
TF	TF Target
ATM	ATM
ATM	E2F1
BRCA2	CCNA2
CLOCK	PER1
CREBBP	SMAD4
CREBBP	E2F1
CREBBP	TCF7L2
CREBBP	MYC
CREBBP	TDG
CREBBP	FGFR1
CREBBP	MBD2
CREBBP	CREBBP
CREBBP	STAT3
CREBBP	SMAD2
CREBBP	KLF4
E2F1	JUNB
E2F1	DCBLD2
E2F1	E2F2
E2F1	CCNT2
E2F1	MBD2
E2F1	hsa-miR-148a-3p
E2F1	CCDC6
E2F1	WASL
E2F1	PCBP2
E2F1	CDKN1B
E2F1	ATM
E2F1	EZH2
E2F1	CAMK2A
E2F1	DMTF1
E2F1	GIT1
E2F1	SPRED1
E2F1	BRAF
E2F1	TFDP1
E2F1	ZNF212
E2F1	PHF14
E2F1	SP3
E2F1	AKT2
E2F1	IGF1R
E2F1	LRRFIP1
E2F1	UBE3A
E2F1	GPD2
E2F1	BRPF1
E2F1	PPP3R1
E2F1	TUBB
E2F1	ZEB1
E2F1	SMCHD1
E2F1	MYCN
E2F1	NAA15
E2F1	NKD2
E2F1	CREBBP
E2F1	GSK3B
E2F1	KDM1B
E2F1	E2F3
E2F1	E2F1
E2F1	MAN1A2
E2F1	FASN
E2F1	RBL1
E2F1	CCNA2
E2F1	GINS3
E2F1	RANBP2
E2F1	ARHGAP19
E2F1	SLC6A4
E2F2	CDKN1B
E2F2	CCNT2
E2F2	E2F1
E2F2	IGF1R
E2F2	E2F3
E2F2	LRRFIP1
E2F2	CAMK2A
E2F2	NKD2
E2F2	MYCN
E2F2	RBL1
E2F2	CCNA2
E2F2	BRPF1
E2F2	SLC6A4
E2F2	MBD2
E2F2	ZEB1
E2F2	TFDP1
E2F2	SMCHD1
E2F2	TUBB
E2F2	SP3
E2F3	CCNA2
E2F3	BRPF1
E2F3	TFDP1
E2F3	CAMK2A
E2F3	CDKN1B
E2F3	E2F1
E2F3	CCNT2
E2F3	E2F3
E2F3	MYCN
E2F3	MBD2
E2F3	NKD2
E2F3	SLC6A4
E2F3	RBL1
E2F3	SP3
E2F3	TUBB
E2F3	ZEB1
E2F3	LRRFIP1
FOSB	hsa-miR-9-3p
FOSB	hsa-miR-29c-3p
FOSB	hsa-miR-22-5p
FOSB	hsa-miR-194-5p
FOSB	BRAF
FOSB	CLOCK
FOSB	JUNB
FOSB	COL7A1
FOSB	MYCBP2
FOSB	NUAK1
FOSB	TGFBR2
FOSB	SPRED1
FOSB	hsa-miR-148a-3p
FOSB	TRIM33
FOSB	SEMA3F
FOXC1	BRAF
FOXC1	MAN1A2
FOXC1	NTN1
FOXC1	SEMA3D
FOXC1	TXNIP
HDAC2	STAT3
HDAC2	SP3
HDAC2	MBD2
HDAC4	YWHAE
HDAC4	HDAC4
HDAC4	RANBP2
JUNB	hsa-miR-148a-3p
JUNB	hsa-miR-29c-3p
JUNB	hsa-miR-194-5p
JUNB	hsa-miR-9-3p
JUNB	JUNB
JUNB	FOSB
JUNB	SMAD4
JUNB	BRAF
JUNB	CLOCK
JUNB	COL7A1
JUNB	MYCBP2
JUNB	NUAK1
JUNB	SEMA3F
JUNB	SPRED1
JUNB	TGFBR2
JUNB	TRIM33
JUNB	hsa-miR-22-5p
KDM5A	RBL1
KLF4	CREBBP
MBD2	CREBBP
MBD2	MBD2
MBD2	HDAC2
MYC	SQLE
MYC	SSR1
MYC	TDG
MYC	TFAM
MYC	TIAL1
MYC	TKT
MYC	TMEM97
MYC	TNPO1
MYC	NRAS
MYC	TP53RK
MYC	CDKN1B
MYC	E2F2
MYC	ATM
MYC	MTOR
MYC	KDM5A
MYC	JUNB
MYC	hsa-miR-199b-3p
MYC	GSK3B
MYC	E2F1
MYC	DMTF1
MYC	FASN
MYC	CCDC6
MYC	hsa-miR-491-5p
MYC	PER1
MYC	ALDH5A1
MYC	CCDC88C
MYC	CCNT2
MYC	MAP2K1
MYC	MYCBP2
MYC	RBL1
MYC	SMAD2
MYC	RAN
MYC	NFIX
MYC	NAA15
MYC	SLC7A5
MYC	PDK4
MYC	NPTN
MYC	MEST
MYC	LRRFIP1
MYC	LIG3
MYC	MYC
MYC	NCBP1
MYC	SIRT1
MYC	SPAG5
MYC	UBA52
MYC	BCL2
MYC	BRCA2
MYC	KLF4
MYC	KCNAB2
MYC	IGF1R
MYC	FDFT1
MYC	ELAVL3
MYC	DUSP6
MYC	CD44
NFIX	NFIX
PER1	PER1
PER1	CLOCK
POU5F1	SMAD2
POU5F1	hsa-miR-145-5p
POU5F1	SOX2
POU5F1	CREBBP
POU5F1	KCNAB2
POU5F1	NAA15
POU5F1	hsa-miR-9-3p
POU5F1	hsa-miR-22-5p
POU5F1	hsa-miR-194-5p
RBL1	RBL1
RBL1	TFDP1
RBL1	SMAD4
RBL1	SMAD2
RBL1	CCNA2
RBL1	KDM5A
RBL1	MYC
SMAD2	RAN
SMAD2	CAMK2A
SMAD2	AXIN1
SMAD2	TGFBR2
SMAD2	ZEB1
SMAD2	UBA52
SMAD2	SMAD2
SMAD2	TFDP1
SMAD2	SMAD4
SMAD2	RBL1
SMAD2	CREBBP
SMAD2	MYC
SMAD4	CAMK2G
SMAD4	NRAS
SMAD4	SMAD4
SMAD4	CREBBP
SMAD4	TGFBR2
SMAD4	TFDP1
SMAD4	TCF7L2
SMAD4	RBL1
SMAD4	MYC
SMAD4	COL7A1
SMAD4	JUNB
SMAD4	SMAD2
SMAD4	TDG
SMAD4	UBA52
SOX2	POU5F1
SP3	TGFBR2
SP3	HDAC2
SP3	E2F1
SP3	TNPO1
SP3	POU5F1
SP3	MYCN
SP3	MYC
SP3	GPD2
STAT3	KIT
STAT3	FASN
STAT3	IGF1R
STAT3	MTOR
STAT3	CREBBP
STAT3	BCL2
STAT3	STAT3
STAT3	AKT2
STAT3	E2F3
STAT3	PDE4D
STAT3	PKLR
STAT3	SMAD4
STAT3	TUBB
STAT3	MYC
STAT3	HDAC2
TCF7L2	MYC
TCF7L2	CREBBP
TCF7L2	SMAD4
TFAP2A	SMCHD1
TFAP2A	SMAD2
TFAP2A	IGF1R
TFAP2A	TFAP2A
TFAP2A	E2F1
TFAP2A	UBE3A
TFAP2A	TMSB4X
TFAP2A	TFAM
TFAP2A	STAT3
TFAP2A	SP3
TFAP2A	ARHGAP19
TFAP2A	BRAF
TFAP2A	CCDC88C
TFAP2A	CD44
TFAP2A	COL7A1
TFAP2A	DDAH1
TFAP2A	YWHAE
TFAP2A	E2F2
TFAP2A	APOE
TFAP2A	FASN
TFAP2A	HMGCS2
TFAP2A	KIT
TFAP2A	MYC
TFAP2A	SLC6A4
TFAP2A	NCBP1
TFAP2A	NPTN
TFAP2A	NRAS
TFAP2A	NRP1
TFAP2A	NUAK1
TFAP2A	PDE4D
TFAP2A	POU5F1
TFAP2A	PRPF4B
TFAP2A	RAN
TFAP2A	RBL1
TFAP2A	SEMA3F
TFAP2A	SLC7A5
TFAP2A	hsa-miR-148a-3p
TFAP2A	hsa-miR-22-5p
TFAP2A	hsa-miR-9-3p
TFAP2A	TNPO1
TFAP2A	HDAC4
TFAP2A	FSCN1
TFAP2A	GIT1
TFAP2A	JUNB
TFAP2A	KCNAB2
TFAP2A	LIG3
TFAP2A	MBD2
TFAP2A	MEST
TFDP1	RBL1
TFDP1	E2F3
TFDP1	SMAD4
TFDP1	E2F1
TFDP1	SMAD2
TFDP1	MYC
TFDP1	E2F2
TRIM28	TRIM28
TSC22D1	TSC22D1
ZEB1	SOX2
ZEB1	GIT1
ZEB1	DAAM1
ZEB1	SMAD2
ZEB1	KIT
ZEB1	MARS2
ZRANB2	ZRANB2
