# Supplementary material for: Co-regulatory Network of Oncosuppressor miRNAs and Transcription Factors for Pathology of Human Hepatic Cancer Stem Cells (HCSC)
Source: Sci Rep. 2019 Apr 3;9:5564. doi: 10.1038/s41598-019-41978-5 (PMC6447552; doi:10.1038/s41598-019-41978-5)
Supplement: Supplementary file 3 — Dataset 2 [file 41598_2019_41978_MOESM3_ESM.xlsx]

## Sheet: Sheet1
Co-regulatory Network of Oncosuppressor miRNAs and Transcription Factors for Pathology of Human Hepatic Cancer Stem Cells (HCSC)
Rania Hassan Mohamed1, Nourhan Abu-Shahba2, Marwa Mahmoud2, Ahmed M. H. Abdelfattah3±, Wael Zakaria3, Mahmoud ElHefnawi4,5*
1Department of Biochemistry, Faculty of Science, Ain Shams University, Cairo, Egypt.
2Stem Cells Research Group, Centre of Excellence for Advanced Sciences, Department of Medical Molecular Genetics, National Research Centre, Cairo, Egypt.
3Department of Mathematics, Faculty of Science, Ain Shams University, Cairo, Egypt.
± Current Address: VAP, CS Department, SUNY Oswego, NY, USA.
4Biomedical informatics and Chemoinformatics group, Centre of Excellence for Advanced Sciences, Informatics and Systems Department, National Research Centre, Cairo, Egypt.
5Bioinformatics group, Centre of excellence for medical research, National Research Centre, Cairo, Egypt.
* Correspondence: Prof. Mahmoud ElHefnawi, mahef@aucegypt.edu
Supplementary Table S2: The functional enrichment analysis of the HCSC miRNA-up-regulated target genes (KEGG, GO)

## Sheet: KEGG
KEGG pathways with p-value < 0.05
Category	Term	PValue	Genes	Bonferroni	Benjamini	FDR
KEGG_PATHWAY	cfa05200:Pathways in cancer	7.85312e-15	E2F1, E2F2, FGFR1, E2F3, KIT, TCF7L2, IGF1R, BCL2, PLCB1, MYC, AKT2, AXIN1, BRAF, MAP2K1, CREBBP, TGFBR2, SMAD4, BRCA2, SMAD2, FZD7, STAT3, NRAS, CCDC6, RASSF5, LAMA4, CDKN1B, HDAC2, LAMC3, GSK3B, GNB4, MTOR	1.56075e-12	1.56075e-12	9.85878e-12
KEGG_PATHWAY	cfa05215:Prostate cancer	1.0622e-12	E2F1, FGFR1, E2F2, E2F3, MAP2K1, BRAF, CREBBP, TCF7L2, IGF1R, NRAS, CDKN1B, BCL2, GSK3B, PDGFD, MTOR, AKT2	2.10306e-10	1.05153e-10	1.3291e-09
KEGG_PATHWAY	cfa05206:MicroRNAs in cancer	1.79912e-12	E2F1, E2F2, E2F3, MAP2K1, EZH2, CREBBP, ZEB1, SIRT1, STAT3, ATM, NRAS, CDKN1B, CD44, SLC7A1, BCL2, MTOR, THBS1, MYC	3.56225e-10	1.18742e-10	2.2513e-09
KEGG_PATHWAY	cfa05220:Chronic myeloid leukemia	1.36877e-11	E2F1, E2F2, E2F3, BRAF, MAP2K1, TGFBR2, SMAD4, NRAS, CDKN1B, HDAC2, MYC, AKT2	2.71017e-09	6.77542e-10	1.71279e-08
KEGG_PATHWAY	cfa05212:Pancreatic cancer	4.2802e-11	E2F1, E2F2, E2F3, BRAF, MAP2K1, TGFBR2, SMAD4, BRCA2, SMAD2, STAT3, AKT2	8.47479e-09	1.69496e-09	5.35596e-08
KEGG_PATHWAY	cfa04110:Cell cycle	2.52725e-10	E2F1, E2F2, E2F3, RBL1, CREBBP, SMAD4, SMAD2, YWHAE, ATM, HDAC2, CDKN1B, GSK3B, MYC, CCNA2, TFDP1	5.00395e-08	8.33992e-09	3.16243e-07
KEGG_PATHWAY	cfa05210:Colorectal cancer	3.72339e-10	MAP2K1, BRAF, TGFBR2, SMAD4, SMAD2, TCF7L2, BCL2, GSK3B, MYC, AXIN1, AKT2	7.3723e-08	1.05319e-08	4.6592e-07
KEGG_PATHWAY	cfa04068:FoxO signaling pathway	5.82966e-09	MAP2K1, BRAF, TGFBR2, CREBBP, SMAD4, SMAD2, SIRT1, STAT3, ATM, IGF1R, NRAS, TNFSF10, CDKN1B, AKT2	1.15427e-06	1.44284e-07	7.29485e-06
KEGG_PATHWAY	cfa04550:Signaling pathways regulating pluripotency of stem cells	8.4295e-08	FGFR1, IGF1R, NRAS, NANOG, MAP2K1, GSK3B, SOX2, SMAD4, SMAD2, MYC, KLF4, FZD7, STAT3, AKT2, AXIN1	1.66903e-05	1.66904e-06	0.000105481
KEGG_PATHWAY	cfa05214:Glioma	1.38816e-07	E2F1, NRAS, IGF1R, E2F2, E2F3, BRAF, MAP2K1, CAMK2G, MTOR, CAMK2A, AKT2	2.74852e-05	2.49869e-06	0.000173705
KEGG_PATHWAY	cfa05205:Proteoglycans in cancer	2.09191e-07	FGFR1, NANOG, MAP2K1, BRAF, CAMK2G, STAT3, FZD7, IGF1R, NRAS, CD44, MTOR, THBS1, MYC, CAMK2A, AKT2	4.1419e-05	3.18614e-06	0.000261768
KEGG_PATHWAY	cfa05221:Acute myeloid leukemia	4.10708e-07	NRAS, BRAF, MAP2K1, KIT, MTOR, MYC, TCF7L2, STAT3, AKT2	8.13169e-05	5.80857e-06	0.000513931
KEGG_PATHWAY	cfa04390:Hippo signaling pathway	1.83439e-06	SOX2, TGFBR2, PRKCI, SMAD4, SMAD2, YWHAE, TCF7L2, FZD7, GSK3B, MYC, AXIN1, PPP2R2A	0.000363143	2.42137e-05	0.00229541
KEGG_PATHWAY	cfa04310:Wnt signaling pathway	2.43851e-06	NKD2, CAMK2G, CREBBP, PPP3R1, SMAD4, DAAM1, TCF7L2, FZD7, GSK3B, PLCB1, CAMK2A, MYC, AXIN1	0.000482709	3.01762e-05	0.00305135
KEGG_PATHWAY	cfa05218:Melanoma	3.24469e-06	E2F1, NRAS, IGF1R, FGFR1, E2F2, E2F3, BRAF, MAP2K1, PDGFD, AKT2	0.000642243	3.5691e-05	0.00406011
KEGG_PATHWAY	cfa05219:Bladder cancer	5.5678e-06	E2F1, NRAS, E2F2, E2F3, BRAF, MAP2K1, THBS1, MYC	0.00110182	5.80208e-05	0.00696695
KEGG_PATHWAY	cfa04066:HIF-1 signaling pathway	9.6213e-06	IGF1R, CDKN1B, MAP2K1, BCL2, CAMK2G, CREBBP, MTOR, CAMK2A, STAT3, AKT2	0.00190321	9.52468e-05	0.0120388
KEGG_PATHWAY	cfa04350:TGF-beta signaling pathway	9.82587e-06	CREBBP, RBL1, TGFBR2, SMAD4, SMAD2, THBS1, MYC, TFDP1	0.00194364	9.264e-05	0.0122947
KEGG_PATHWAY	cfa04151:PI3K-Akt signaling pathway	1.79258e-05	FGFR1, MAP2K1, KIT, YWHAE, IGF1R, NRAS, LAMA4, CDKN1B, LAMC3, BCL2, GSK3B, GNB4, PDGFD, MTOR, THBS1, MYC, AKT2, PPP2R2A	0.00354305	0.000161321	0.0224288
KEGG_PATHWAY	cfa05213:Endometrial cancer	3.21257e-05	NRAS, BRAF, MAP2K1, GSK3B, MYC, TCF7L2, AKT2, AXIN1	0.0063408	0.000276526	0.0401925
KEGG_PATHWAY	cfa04916:Melanogenesis	5.01701e-05	NRAS, MAP2K1, CAMK2G, GSK3B, CREBBP, KIT, PLCB1, TCF7L2, CAMK2A, FZD7	0.00988475	0.000413828	0.0627614
KEGG_PATHWAY	cfa05223:Non-small cell lung cancer	5.20258e-05	E2F1, NRAS, E2F2, E2F3, RASSF5, BRAF, MAP2K1, AKT2	0.0102485	0.000411971	0.0650822
KEGG_PATHWAY	cfa05230:Central carbon metabolism in cancer	9.00745e-05	NRAS, FGFR1, MAP2K1, KIT, MTOR, SLC7A5, MYC, AKT2	0.0176774	0.000685747	0.112655
KEGG_PATHWAY	cfa05222:Small cell lung cancer	9.5902e-05	E2F1, E2F2, E2F3, LAMA4, LAMC3, BCL2, MYC, AKT2	0.0188103	0.000703068	0.119939
KEGG_PATHWAY	cfa04010:MAPK signaling pathway	0.000100828	FGFR1, MAP2K1, BRAF, TGFBR2, PPP3R1, DUSP5, NRAS, MAP3K4, MYC, MAP3K13, DUSP6, AKT2	0.0197669	0.000712778	0.126096
KEGG_PATHWAY	cfa04720:Long-term potentiation	0.00012214	NRAS, BRAF, MAP2K1, CAMK2G, CREBBP, PPP3R1, PLCB1, CAMK2A	0.023895	0.000833622	0.15273
KEGG_PATHWAY	cfa04012:ErbB signaling pathway	0.000123087	NRAS, BRAF, MAP2K1, CAMK2G, GSK3B, MTOR, MYC, CAMK2A, AKT2	0.0240781	0.000812093	0.153914
KEGG_PATHWAY	cfa04919:Thyroid hormone signaling pathway	0.000141157	NRAS, HDAC2, MAP2K1, SLC16A10, GSK3B, CREBBP, MTOR, PLCB1, MYC, AKT2	0.0275641	0.000901244	0.176492
KEGG_PATHWAY	cfa05216:Thyroid cancer	0.000147474	CCDC6, NRAS, BRAF, MAP2K1, MYC, TCF7L2	0.0287798	0.000912149	0.184383
KEGG_PATHWAY	cfa04722:Neurotrophin signaling pathway	0.000209599	NRAS, BRAF, MAP2K1, BCL2, CAMK2G, GSK3B, YWHAE, CAMK2A, AKT2	0.0406554	0.00125693	0.261962
KEGG_PATHWAY	cfa04520:Adherens junction	0.000214089	IGF1R, FGFR1, CREBBP, TGFBR2, SMAD4, SMAD2, WASL, TCF7L2	0.041508	0.00124611	0.267566
KEGG_PATHWAY	cfa05203:Viral carcinogenesis	0.000479467	NRAS, HDAC4, HDAC2, CDKN1B, UBE3A, CREBBP, SCIN, RBL1, YWHAE, CCNA2, STAT3	0.0905882	0.00270939	0.59832
KEGG_PATHWAY	cfa05211:Renal cell carcinoma	0.000874447	NRAS, BRAF, MAP2K1, CREBBP, AKT2	0.159044	0.00480001	1.08873
KEGG_PATHWAY	cfa04015:Rap1 signaling pathway	0.000900093	NRAS, IGF1R, FGFR1, RASSF5, BRAF, MAP2K1, PRKCI, PDGFD, KIT, THBS1, PLCB1, AKT2	0.163307	0.00480729	1.1205
KEGG_PATHWAY	cfa04024:cAMP signaling pathway	0.00186829	SSTR5, ATP2B2, ATP2B4, BRAF, MAP2K1, CAMK2G, CREBBP, PDE4D, CAMK2A, AKT2	0.30945	0.00944909	2.31287
KEGG_PATHWAY	cfa04910:Insulin signaling pathway	0.00244562	NRAS, BRAF, MAP2K1, GSK3B, PKLR, PRKCI, FASN, MTOR, AKT2	0.384195	0.0117554	3.01756
KEGG_PATHWAY	cfa04062:Chemokine signaling pathway	0.00261861	NRAS, BRAF, MAP2K1, GSK3B, GNB4, WASL, PLCB1, STAT3, AKT2	0.404983	0.012285	3.22781
KEGG_PATHWAY	cfa04510:Focal adhesion	0.00312054	IGF1R, LAMA4, BRAF, MAP2K1, LAMC3, BCL2, GSK3B, MYLK4, PDGFD, THBS1, AKT2	0.461428	0.0142884	3.83545
KEGG_PATHWAY	cfa04152:AMPK signaling pathway	0.005209	IGF1R, HMGCR, FASN, MTOR, SIRT1, CCNA2, AKT2, PPP2R2A	0.644446	0.0222292	6.32626
KEGG_PATHWAY	cfa05202:Transcriptional misregulation in cancer	0.00544023	CCNT2, IGF1R, HDAC2, CDKN1B, TGFBR2, MYC, ATM, MYCN	0.660441	0.0227189	6.59836
KEGG_PATHWAY	cfa04360:Axon guidance	0.00568992	NRAS, NRP1, SEMA3F, GSK3B, PPP3R1, SEMA3D, SEMA4G, NTN1	0.676909	0.0232631	6.89136
KEGG_PATHWAY	cfa04662:B cell receptor signaling pathway	0.00638401	NRAS, MAP2K1, GSK3B, PPP3R1, AKT2	0.71863	0.0255473	7.70141
KEGG_PATHWAY	cfa04922:Glucagon signaling pathway	0.00667394	CAMK2G, CREBBP, PPP3R1, PLCB1, SIRT1, CAMK2A, AKT2	0.734428	0.0261689	8.03785
KEGG_PATHWAY	cfa04917:Prolactin signaling pathway	0.00811181	NRAS, MAP2K1, GSK3B, STAT3, AKT2	0.800649	0.0299698	9.6898
KEGG_PATHWAY	cfa04114:Oocyte meiosis	0.0106147	IGF1R, MAP2K1, CAMK2G, PPP3R1, AURKA, YWHAE, CAMK2A	0.879118	0.0383729	12.5003
KEGG_PATHWAY	cfa04014:Ras signaling pathway	0.0134133	NRAS, IGF1R, FGFR1, RASSF5, MAP2K1, GNB4, PDGFD, KIT, AKT2	0.931011	0.0466247	15.5475
KEGG_PATHWAY	cfa04912:GnRH signaling pathway	0.0144845	NRAS, MAP3K4, MAP2K1, CAMK2G, PLCB1, CAMK2A	0.944362	0.0494194	16.6877
KEGG_PATHWAY	cfa04210:Apoptosis	0.0179644	TNFSF10, BCL2, ATM, AKT2	0.972382	0.0600084	20.295
KEGG_PATHWAY	cfa04071:Sphingolipid signaling pathway	0.0185768	NRAS, MAP2K1, BCL2, PLCB1, AKT2, PPP2R2A	0.975591	0.0609898	20.9148
KEGG_PATHWAY	cfa05321:Inflammatory bowel disease (IBD)	0.0201104	SMAD2, STAT3	0.982091	0.0648429	22.4473
KEGG_PATHWAY	cfa05231:Choline metabolism in cancer	0.02871	NRAS, MAP2K1, WASL, PDGFD, MTOR, AKT2	0.996873	0.087486	30.5467
KEGG_PATHWAY	cfa04810:Regulation of actin cytoskeleton	0.0295788	GIT1, NRAS, FGFR1, BRAF, MAP2K1, SCIN, MYLK4, WASL, PDGFD	0.997381	0.0887064	31.3201
KEGG_PATHWAY	cfa04660:T cell receptor signaling pathway	0.0332889	NRAS, MAP2K1, GSK3B, PPP3R1, AKT2	0.998773	0.0979896	34.5344

## Sheet: GO
Biological processes with p-value < 0.05
Category	Term	PValue	Genes	Bonferroni	Benjamini	FDR
GOTERM_BP_DIRECT	GO:0007050~cell cycle arrest	2.46799e-07	CDKN1B, MAP2K1, SOX2, PKD1, THBS1, TCF7L2, ATM	0.000341264	0.000341264	0.000406035
GOTERM_BP_DIRECT	GO:0045893~positive regulation of transcription, DNA-templated	2.14925e-06	E2F3, MAP2K1, CREBBP, NAA15, BRCA2, FZD7, BRPF1, LBH, KDM5A, PLCB1, MYC, CCNA2, AXIN1	0.00296801	0.00148511	0.00353592
GOTERM_BP_DIRECT	GO:0010718~positive regulation of epithelial to mesenchymal transition	1.73379e-05	TGFBR2, EZH2, SMAD4, SMAD2	0.0236933	0.00796098	0.0285207
GOTERM_BP_DIRECT	GO:0000122~negative regulation of transcription from RNA polymerase II promoter	0.000163471	TXNIP, FGFR1, RBL1, SMAD4, NFIX, TCF7L2, SIRT1, JUNB, HDAC4, HDAC2, PHF14, TDG, PER1, SEMA4D, KDM5A	0.202361	0.0549569	0.268605
GOTERM_BP_DIRECT	GO:0045944~positive regulation of transcription from RNA polymerase II promoter	0.00020302	CCNT2, UBE3A, SOX2, NFIX, ZEB1, TCF7L2, SIRT1, JUNB, MYCN, TFAM, HDAC4, HDAC2, SP3, GSK3B, PKD1, PER1, MYC	0.244825	0.0546132	0.333488
GOTERM_BP_DIRECT	GO:0017015~regulation of transforming growth factor beta receptor signaling pathway	0.000474739	TRIM33, SMAD2, ZEB1	0.481451	0.103676	0.778189
GOTERM_BP_DIRECT	GO:0018105~peptidyl-serine phosphorylation	0.000545674	BCL2, GSK3B, TGFBR2, PRKCI, PKD1, MTOR, CAMK2A, AKT2	0.52993	0.102228	0.893974
GOTERM_BP_DIRECT	GO:0016049~cell growth	0.000647676	BCL2, MTPN, MTOR	0.591812	0.094763	1.06025
GOTERM_BP_DIRECT	GO:0046777~protein autophosphorylation	0.000681468	FGFR1, CAMK2G, GSK3B, TRIM28, KIT, MTOR, MAP3K13, CAMK2A	0.610461	0.0899713	1.11528
GOTERM_BP_DIRECT	GO:0001837~epithelial to mesenchymal transition	0.000770147	GSK3B, TRIM28	0.655453	0.0849656	1.25954
GOTERM_BP_DIRECT	GO:0033138~positive regulation of peptidyl-serine phosphorylation	0.00104756	ATP2B4, BRAF, CD44, BCL2, GSK3B	0.765322	0.105511	1.70959
GOTERM_BP_DIRECT	GO:0043066~negative regulation of apoptotic process	0.00175756	IGF1R, CDKN1B, BCL2, GSK3B, NAA15, TFAP2A, AURKA, MYC, STAT3, ARHGAP10	0.912213	0.159513	2.85262
GOTERM_BP_DIRECT	GO:0042493~response to drug	0.00258965	BCL2, TGFBR2, THBS1, MYC, JUNB	0.972295	0.212644	4.17633
GOTERM_BP_DIRECT	GO:0008284~positive regulation of cell proliferation	0.0028291	HDAC4, E2F3, HDAC2, CDKN1B, TIAL1, PDGFD, KIT, NTN1	0.980123	0.217207	4.55411
GOTERM_BP_DIRECT	GO:0014068~positive regulation of phosphatidylinositol 3-kinase signaling	0.00353401	UBE3A, SEMA4D, PDGFD, SIRT1	0.992525	0.250247	5.65811
GOTERM_BP_DIRECT	GO:0007183~SMAD protein complex assembly	0.00473372	SMAD4, SMAD2	0.998587	0.292051	7.50954
GOTERM_BP_DIRECT	GO:0070723~response to cholesterol	0.00473372	TGFBR2, SMAD2	0.998587	0.292051	7.50954
GOTERM_BP_DIRECT	GO:0007179~transforming growth factor beta receptor signaling pathway	0.00475103	TGFBR2, SMAD4, SMAD2	0.998621	0.280585	7.536
