# Supplementary material for: Co-regulatory Network of Oncosuppressor miRNAs and Transcription Factors for Pathology of Human Hepatic Cancer Stem Cells (HCSC)
Source: Sci Rep. 2019 Apr 3;9:5564. doi: 10.1038/s41598-019-41978-5 (PMC6447552; doi:10.1038/s41598-019-41978-5)
Supplement: Supplementary file 4 — Dataset 3 [file 41598_2019_41978_MOESM4_ESM.xlsx]

## Sheet: Sheet1
Co-regulatory Network of Oncosuppressor miRNAs and Transcription Factors for Pathology of Human Hepatic Cancer Stem Cells (HCSC)
Rania Hassan Mohamed1, Nourhan Abu-Shahba2, Marwa Mahmoud2, Ahmed M. H. Abdelfattah3±, Wael Zakaria3, Mahmoud ElHefnawi4,5*
1Department of Biochemistry, Faculty of Science, Ain Shams University, Cairo, Egypt.
2Stem Cells Research Group, Centre of Excellence for Advanced Sciences, Department of Medical Molecular Genetics, National Research Centre, Cairo, Egypt.
3Department of Mathematics, Faculty of Science, Ain Shams University, Cairo, Egypt.
± Current Address: VAP, CS Department, SUNY Oswego, NY, USA.
4Biomedical informatics and Chemoinformatics group, Centre of Excellence for Advanced Sciences, Informatics and Systems Department, National Research Centre, Cairo, Egypt.
5Bioinformatics group, Centre of excellence for medical research, National Research Centre, Cairo, Egypt.
* Correspondence: Prof. Mahmoud ElHefnawi, mahef@aucegypt.edu
Supplementary Table S3: The FFLs, FBL and miRNA-TF network co-regulating HCSC pathways

## Sheet: miRNA FFL
miRNA	TF	Gene
hsa-mir- 148a-3p	E2F1	AKT2
hsa-mir- 148a-3p	E2F1	CCDC6
hsa-mir-148a-3p	E2F1	WASL
hsa-mir-148a-3p	E2F1	CDKN1B
hsa-mir-148a-3p	E2F1	CAMK2A
hsa-mir-148a-3p	E2F1	BRPF1
hsa-mir-148a-3p	E2F1	NAA15
hsa-mir-148a-3p	E2F1	CCNA2
hsa-mir-148a-3p	E2F3	CCNA2
hsa-mir-148a-3p	E2F3	BRPF1
hsa-mir-148a-3p	E2F3	CAMK2A
hsa-mir-148a-3p	E2F3	CDKN1B
hsa-mir-148a-3p	FOSB	MYCBP2
hsa-mir-148a-3p	SMAD2	CAMK2A
hsa-mir-148a-3p	MYC	TMEM97
hsa-mir-148a-3p	MYC	TNPO1
hsa-mir-148a-3p	MYC	NRAS
hsa-mir-148a-3p	MYC	CDKN1B
hsa-mir-148a-3p	MYC	CCDC6
hsa-mir-148a-3p	MYC	MAP2K1
hsa-mir-148a-3p	MYC	MYCBP2
hsa-mir-148a-3p	MYC	NAA15
hsa-mir-148a-3p	MYC	SLC7A5
hsa-mir-148a-3p	MYC	PDK4
hsa-mir-148a-3p	MYC	NPTN
hsa-mir-148b-3p	E2F1	WASL
hsa-mir-148b-3p	E2F1	CDKN1B
hsa-mir-148b-3p	E2F1	CAMK2A
hsa-mir-148b-3p	E2F1	IGF1R
hsa-mir-148b-3p	E2F1	BRPF1
hsa-mir-148b-3p	E2F1	NAA15
hsa-mir-148b-3p	E2F1	CCNA2
hsa-mir-148b-3p	E2F3	CCNA2
hsa-mir-148b-3p	E2F3	BRPF1
hsa-mir-148b-3p	E2F3	CAMK2A
hsa-mir-148b-3p	E2F3	CDKN1B
hsa-mir-145-5p	SMAD4	NRAS
hsa-mir-145-5p	SMAD4	TGFBR2
hsa-mir-145-5p	SMAD4	UBA52
hsa-mir-145-5p	SP3	TGFBR2
hsa-mir-145-5p	SP3	TNPO1
hsa-mir-145-5p	SP3	MYCN
hsa-mir-145-5p	SP3	GPD2
hsa-mir-145-5p	POU5F1	NAA15
hsa-mir-145-5p	MYC	TMEM97
hsa-mir-145-5p	MYC	TNPO1
hsa-mir-145-5p	MYC	NRAS
hsa-mir-145-5p	MYC	ALDH5A1
hsa-mir-145-5p	MYC	NAA15
hsa-mir-145-5p	MYC	MEST
hsa-mir-145-5p	MYC	LIG3
hsa-mir-145-5p	MYC	SIRT1
hsa-mir-145-5p	MYC	UBA52
hsa-mir-145-5p	MYC	IGF1R
hsa-mir-145-5p	MYC	DUSP6
hsa-mir-145-5p	MYC	CD44
hsa-mir-145-5p	E2F3	MYCN
hsa-miR-491-5p	TFAP2A	SLC6A4
hsa-miR-491-5p	TFAP2A	SLC7A5
hsa-miR-491-5p	TFAP2A	GIT1
hsa-miR-491-5p	TFAP2A	KCNAB2
hsa-miR-491-5p	TFAP2A	LIG3
hsa-miR-491-5p	FOSB	MYCBP2
hsa-miR-491-5p	FOSB	TRIM33
hsa-miR-491-5p	E2F2	CAMK2A
hsa-miR-491-5p	E2F2	SLC6A4
hsa-miR-491-5p	E2F2	TUBB
hsa-mir-29c-3p	HDAC4	YWHAE
hsa-mir-29c-3p	E2F1	CCNT2
hsa-mir-29c-3p	E2F1	ZNF212
hsa-mir-29c-3p	E2F1	AKT2
hsa-mir-29c-3p	E2F1	MYCN
hsa-mir-29c-3p	E2F1	GSK3B
hsa-mir-29c-3p	E2F1	CCNA2
hsa-mir-29c-3p	E2F1	ARHGAP19
hsa-mir-15b-3p	FOSB	TRIM33
hsa-mir-199a-3p	ZEB1	MARS2
hsa-mir-199a-3p	E2F2	CCNT2
hsa-mir-199b-3p	ZEB1	MARS2
hsa-mir-199b-3p	E2F2	CCNT2
hsa-mir-149-5p	SMAD4	CAMK2G
hsa-mir-149-5p	E2F3	LRRFIP1
hsa-mir-194-5p	CREBBP	FGFR1
hsa-mir-9-3p	TFAP2A	NCBP1
hsa-mir-9-3p	TFAP2A	NRP1
hsa-mir-9-3p	TFAP2A	PDE4D
hsa-mir-9-3p	TFAP2A	TNPO1
hsa-mir-9-3p	RBL1	CCNA2
hsa-mir-9-3p	SP3	TGFBR2
hsa-mir-9-3p	SP3	TNPO1
hsa-mir-9-3p	E2F1	DCBLD2
hsa-mir-9-3p	E2F1	CCNT2
hsa-mir-9-3p	E2F1	PPP3R1
hsa-mir-9-3p	E2F1	NAA15
hsa-mir-9-3p	E2F1	CCNA2
hsa-mir-9-3p	E2F1	RANBP2
hsa-mir-9-3p	E2F2	CCNT2
hsa-mir-9-3p	E2F2	CCNA2
hsa-mir-214-3p	TFAP2A	IGF1R
hsa-mir-214-3p	TFAP2A	TFAM
hsa-mir-214-3p	TFAP2A	ARHGAP19
hsa-mir-214-3p	TFAP2A	CCDC88C
hsa-mir-214-3p	TFAP2A	FASN
hsa-mir-214-3p	TFAP2A	NRAS
hsa-mir-214-3p	TFAP2A	NRP1
hsa-mir-214-3p	TFAP2A	NUAK1
hsa-mir-214-3p	TFAP2A	SEMA3F
hsa-mir-214-3p	TFAP2A	SLC7A5
hsa-mir-214-3p	TFAP2A	TNPO1
hsa-mir-214-3p	TFAP2A	FSCN1
hsa-mir-214-3p	TFAP2A	GIT1
hsa-mir-214-3p	TFAP2A	KCNAB2
hsa-mir-214-3p	STAT3	FASN
hsa-mir-214-3p	STAT3	IGF1R
hsa-mir-214-3p	STAT3	AKT2
hsa-mir-214-3p	FOSB	NUAK1
hsa-mir-214-3p	FOSB	SEMA3F
hsa-mir-214-3p	E2F2	CCNT2
hsa-mir-214-3p	E2F2	IGF1R
hsa-mir-214-3p	E2F2	CAMK2A
hsa-mir-214-3p	E2F2	NKD2
hsa-mir-214-3p	E2F2	MYCN
hsa-mir-214-3p	E2F2	BRPF1
hsa-mir-214-3p	JUNB	NUAK1
hsa-mir-214-3p	JUNB	SEMA3F
hsa-mir-214-3p	CREBBP	FGFR1
hsa-mir-214-3p	E2F3	BRPF1
hsa-mir-214-3p	E2F3	CAMK2A
hsa-mir-214-3p	E2F3	CCNT2
hsa-mir-214-3p	E2F3	MYCN
hsa-mir-214-3p	E2F3	NKD2
hsa-mir-214-3p	SMAD2	CAMK2A
hsa-mir-214-3p	SMAD2	AXIN1
hsa-mir-548c-5p	SMAD4	NRAS
hsa-mir-548c-5p	SMAD4	TGFBR2
hsa-mir-548c-5p	RBL1	CCNA2
hsa-mir-548c-5p	HDAC4	YWHAE
hsa-mir-548c-5p	E2F3	CCNA2
hsa-mir-548c-5p	E2F3	MYCN
hsa-mir-548c-5p	E2F3	SLC6A4
hsa-mir-548c-5p	E2F3	LRRFIP1
hsa-mir-548c-5p	SMAD2	TGFBR2
hsa-mir-548c-5p	MYC	TIAL1
hsa-mir-548c-5p	MYC	NRAS
hsa-mir-548c-5p	MYC	DMTF1
hsa-mir-548c-5p	MYC	MAP2K1
hsa-mir-548c-5p	MYC	NAA15
hsa-mir-548c-5p	MYC	MEST
hsa-mir-548c-5p	MYC	LRRFIP1
hsa-mir-548c-5p	MYC	LIG3
hsa-mir-548c-5p	MYC	NCBP1
hsa-mir-548c-5p	MYC	SIRT1
hsa-mir-548c-5p	MYC	FDFT1
hsa-mir-548c-5p	MYC	CD44
hsa-mir-548c-5p	SP3	TGFBR2
hsa-mir-548c-5p	SP3	MYCN
hsa-mir-548c-5p	SP3	GPD2

## Sheet: TF FFL
TF	miRNA	Gene
E2F1	hsa-mir-148a-3p	CCDC6
E2F1	hsa-mir-148a-3p	WASL
E2F1	hsa-mir-148a-3p	CDKN1B
E2F1	hsa-mir-148a-3p	CAMK2A
E2F1	hsa-mir-148a-3p	BRPF1
E2F1	hsa-mir-148a-3p	NAA15
E2F1	hsa-mir-148a-3p	CCNA2
FOSB	hsa-mir-29c-3p	NUAK1
FOSB	hsa-mir-29c-3p	COL7A1
FOSB	hsa-mir-22-5p	BRAF
FOSB	hsa-mir-194-5p	NUAK1
FOSB	hsa-mir-194-5p	TRIM33
FOSB	hsa-mir-194-5p	MYCBP2
FOSB	hsa-mir-194-5p	SPRED1
FOSB	hsa-mir-148a-3p	MYCBP2
JUNB	hsa-mir-148a-3p	FOSB
JUNB	hsa-mir-148a-3p	MYCBP2
JUNB	hsa-mir-29c-3p	NUAK1
JUNB	hsa-mir-29c-3p	COL7A1
JUNB	hsa-mir-194-5p	NUAK1
JUNB	hsa-mir-194-5p	TRIM33
JUNB	hsa-mir-194-5p	MYCBP2
JUNB	hsa-mir-194-5p	SPRED1
JUNB	hsa-mir-9-3p	TGFBR2
JUNB	hsa-mir-22-5p	BRAF
MYC	hsa-mir-199b-3p	TFAM
MYC	hsa-mir-199b-3p	CCNT2
MYC	hsa-mir-199b-3p	SLC7A5
MYC	hsa-mir-199b-3p	NCBP1
MYC	hsa-mir-199b-3p	KDM5A
MYC	hsa-mir-199b-3p	ATM
MYC	hsa-mir-199b-3p	UBA52
MYC	hsa-mir-199b-3p	CCDC88C
MYC	hsa-mir-199b-3p	LIG3
MYC	hsa-mir-199b-3p	CD44
MYC	hsa-mir-199b-3p	mTOR
MYC	hsa-mir-199b-3p	E2F2
MYC	hsa-mir-199b-3p	JUNB
MYC	hsa-mir-491-5p	SLC7A5
MYC	hsa-mir-491-5p	ELAVL3
MYC	hsa-mir-491-5p	KCNAB2
MYC	hsa-mir-491-5p	MAP2K1
MYC	hsa-mir-491-5p	PDK4
MYC	hsa-mir-491-5p	NAA15
MYC	hsa-mir-491-5p	TKT
MYC	hsa-mir-491-5p	GSK3B
MYC	hsa-mir-491-5p	MYCBP2
MYC	hsa-mir-491-5p	E2F2
MYC	hsa-mir-491-5p	LIG3
POU5F1	hsa-mir-145-5p	NAA15
POU5F1	hsa-mir-9-3p	NAA15
POU5F1	hsa-mir-194-5p	CREBBP
POU5F1	hsa-mir-194-5p	NAA15
TFAP2A	hsa-mir-9-3p	NCBP1
TFAP2A	hsa-mir-9-3p	NRP1
TFAP2A	hsa-mir-9-3p	PDE4D
TFAP2A	hsa-mir-9-3p	TNPO1
TFAP2A	hsa-mir-148a-3p	SLC7A5
TFAP2A	hsa-mir-148a-3p	DDAH1
TFAP2A	hsa-mir-148a-3p	TNPO1
TFAP2A	hsa-mir-148a-3p	NPTN
TFAP2A	hsa-mir-148a-3p	TMSB4X
TFAP2A	hsa-mir-148a-3p	NRP1
TFAP2A	hsa-mir-148a-3p	NRAS
TFAP2A	hsa-mir-148a-3p	KIT
TFAP2A	hsa-mir-148a-3p	E2F1
TFAP2A	hsa-mir-148a-3p	SMAD2
TFAP2A	hsa-mir-148a-3p	MYC
TFAP2A	hsa-mir-22-5p	PRPF4B
TFAP2A	hsa-mir-22-5p	HDAC4
TFAP2A	hsa-mir-22-5p	RAN
TFAP2A	hsa-mir-22-5p	BRAF
TFAP2A	hsa-mir-22-5p	SP3
TFAP2A	hsa-mir-22-5p	NRP1
TFAP2A	hsa-mir-22-5p	E2F2

## Sheet: Composite FFL
miRNA	TF	Gene
hsa-mir- 148a-3p	E2F1	CCDC6
hsa-mir-148a-3p	E2F1	WASL
hsa-mir-148a-3p	E2F1	CDKN1B
hsa-mir-148a-3p	E2F1	CAMK2A
hsa-mir-148a-3p	E2F1	BRPF1
hsa-mir-148a-3p	E2F1	NAA15
hsa-mir-148a-3p	E2F1	hsa-mir-148a-3p
hsa-mir-148a-3p	E2F1	CCNA2
hsa-mir-148a-3p	FOSB	MYCBP2
hsa-mir-148a-3p	FOSB	hsa-mir-148a-3p
hsa-mir-145-5p	POU5F1	hsa-miR-145-5p
hsa-mir-145-5p	POU5F1	NAA15
hsa-mir-9-3p	TFAP2A	NCBP1
hsa-mir-9-3p	TFAP2A	NRP1
hsa-mir-9-3p	TFAP2A	PDE4D
hsa-mir-9-3p	TFAP2A	hsa-miR-9-3p
hsa-mir-9-3p	TFAP2A	TNPO1

## Sheet: FBL
miRNA	TF
hsa-mir-148a-3p	E2F1
hsa-mir-148a-3p	FOSB
hsa-mir-145-5p	POU5F1
hsa-mir-9-3p	TFAP2A

## Sheet: Reg. Network (miRNA-FFL+FBL)
miRNA	TF	Gene
hsa-mir- 148a-3p	E2F1	AKT2
hsa-mir- 148a-3p	E2F1	CCDC6
hsa-mir-148a-3p	E2F1	WASL
hsa-mir-148a-3p	E2F1	CDKN1B
hsa-mir-148a-3p	E2F1	CAMK2A
hsa-mir-148a-3p	E2F1	BRPF1
hsa-mir-148a-3p	E2F1	NAA15
hsa-mir-148a-3p	E2F1	hsa-mir-148a-3p
hsa-mir-148a-3p	E2F1	CCNA2
hsa-mir-148a-3p	E2F3	CCNA2
hsa-mir-148a-3p	E2F3	BRPF1
hsa-mir-148a-3p	E2F3	CAMK2A
hsa-mir-148a-3p	E2F3	CDKN1B
hsa-mir-148a-3p	FOSB	MYCBP2
hsa-mir-148a-3p	FOSB	hsa-mir-148a-3p
hsa-mir-148a-3p	SMAD2	CAMK2A
hsa-mir-148a-3p	MYC	TMEM97
hsa-mir-148a-3p	MYC	TNPO1
hsa-mir-148a-3p	MYC	NRAS
hsa-mir-148a-3p	MYC	CDKN1B
hsa-mir-148a-3p	MYC	CCDC6
hsa-mir-148a-3p	MYC	MAP2K1
hsa-mir-148a-3p	MYC	MYCBP2
hsa-mir-148a-3p	MYC	NAA15
hsa-mir-148a-3p	MYC	SLC7A5
hsa-mir-148a-3p	MYC	PDK4
hsa-mir-148a-3p	MYC	NPTN
hsa-mir-148b-3p	E2F1	WASL
hsa-mir-148b-3p	E2F1	CDKN1B
hsa-mir-148b-3p	E2F1	CAMK2A
hsa-mir-148b-3p	E2F1	IGF1R
hsa-mir-148b-3p	E2F1	BRPF1
hsa-mir-148b-3p	E2F1	NAA15
hsa-mir-148b-3p	E2F1	CCNA2
hsa-mir-148b-3p	E2F3	CCNA2
hsa-mir-148b-3p	E2F3	BRPF1
hsa-mir-148b-3p	E2F3	CAMK2A
hsa-mir-148b-3p	E2F3	CDKN1B
hsa-mir-145-5p	SMAD4	NRAS
hsa-mir-145-5p	SMAD4	TGFBR2
hsa-mir-145-5p	SMAD4	UBA52
hsa-mir-145-5p	SP3	TGFBR2
hsa-mir-145-5p	SP3	TNPO1
hsa-mir-145-5p	SP3	MYCN
hsa-mir-145-5p	SP3	GPD2
hsa-mir-145-5p	POU5F1	hsa-miR-145-5p
hsa-mir-145-5p	POU5F1	NAA15
hsa-mir-145-5p	MYC	TMEM97
hsa-mir-145-5p	MYC	TNPO1
hsa-mir-145-5p	MYC	NRAS
hsa-mir-145-5p	MYC	ALDH5A1
hsa-mir-145-5p	MYC	NAA15
hsa-mir-145-5p	MYC	MEST
hsa-mir-145-5p	MYC	LIG3
hsa-mir-145-5p	MYC	SIRT1
hsa-mir-145-5p	MYC	UBA52
hsa-mir-145-5p	MYC	IGF1R
hsa-mir-145-5p	MYC	DUSP6
hsa-mir-145-5p	MYC	CD44
hsa-mir-145-5p	E2F3	MYCN
hsa-miR-491-5p	TFAP2A	SLC6A4
hsa-miR-491-5p	TFAP2A	SLC7A5
hsa-miR-491-5p	TFAP2A	GIT1
hsa-miR-491-5p	TFAP2A	KCNAB2
hsa-miR-491-5p	TFAP2A	LIG3
hsa-miR-491-5p	FOSB	MYCBP2
hsa-miR-491-5p	FOSB	TRIM33
hsa-miR-491-5p	E2F2	CAMK2A
hsa-miR-491-5p	E2F2	SLC6A4
hsa-miR-491-5p	E2F2	TUBB
hsa-mir-29c-3p	HDAC4	YWHAE
hsa-mir-29c-3p	E2F1	CCNT2
hsa-mir-29c-3p	E2F1	ZNF212
hsa-mir-29c-3p	E2F1	AKT2
hsa-mir-29c-3p	E2F1	MYCN
hsa-mir-29c-3p	E2F1	GSK3B
hsa-mir-29c-3p	E2F1	CCNA2
hsa-mir-29c-3p	E2F1	ARHGAP19
hsa-mir-15b-3p	FOSB	TRIM33
hsa-mir-199a-3p	ZEB1	MARS2
hsa-mir-199a-3p	E2F2	CCNT2
hsa-mir-199b-3p	ZEB1	MARS2
hsa-mir-199b-3p	E2F2	CCNT2
hsa-mir-149-5p	SMAD4	CAMK2G
hsa-mir-149-5p	E2F3	LRRFIP1
hsa-mir-194-5p	CREBBP	FGFR1
hsa-mir-9-3p	TFAP2A	NCBP1
hsa-mir-9-3p	TFAP2A	NRP1
hsa-mir-9-3p	TFAP2A	PDE4D
hsa-mir-9-3p	TFAP2A	hsa-miR-9-3p
hsa-mir-9-3p	TFAP2A	TNPO1
hsa-mir-9-3p	RBL1	CCNA2
hsa-mir-9-3p	SP3	TGFBR2
hsa-mir-9-3p	SP3	TNPO1
hsa-mir-9-3p	E2F1	DCBLD2
hsa-mir-9-3p	E2F1	CCNT2
hsa-mir-9-3p	E2F1	PPP3R1
hsa-mir-9-3p	E2F1	NAA15
hsa-mir-9-3p	E2F1	CCNA2
hsa-mir-9-3p	E2F1	RANBP2
hsa-mir-9-3p	E2F2	CCNT2
hsa-mir-9-3p	E2F2	CCNA2
hsa-mir-214-3p	TFAP2A	IGF1R
hsa-mir-214-3p	TFAP2A	TFAM
hsa-mir-214-3p	TFAP2A	ARHGAP19
hsa-mir-214-3p	TFAP2A	CCDC88C
hsa-mir-214-3p	TFAP2A	FASN
hsa-mir-214-3p	TFAP2A	NRAS
hsa-mir-214-3p	TFAP2A	NRP1
hsa-mir-214-3p	TFAP2A	NUAK1
hsa-mir-214-3p	TFAP2A	SEMA3F
hsa-mir-214-3p	TFAP2A	SLC7A5
hsa-mir-214-3p	TFAP2A	TNPO1
hsa-mir-214-3p	TFAP2A	FSCN1
hsa-mir-214-3p	TFAP2A	GIT1
hsa-mir-214-3p	TFAP2A	KCNAB2
hsa-mir-214-3p	STAT3	FASN
hsa-mir-214-3p	STAT3	IGF1R
hsa-mir-214-3p	STAT3	AKT2
hsa-mir-214-3p	FOSB	NUAK1
hsa-mir-214-3p	FOSB	SEMA3F
hsa-mir-214-3p	E2F2	CCNT2
hsa-mir-214-3p	E2F2	IGF1R
hsa-mir-214-3p	E2F2	CAMK2A
hsa-mir-214-3p	E2F2	NKD2
hsa-mir-214-3p	E2F2	MYCN
hsa-mir-214-3p	E2F2	BRPF1
hsa-mir-214-3p	JUNB	NUAK1
hsa-mir-214-3p	JUNB	SEMA3F
hsa-mir-214-3p	CREBBP	FGFR1
hsa-mir-214-3p	E2F3	BRPF1
hsa-mir-214-3p	E2F3	CAMK2A
hsa-mir-214-3p	E2F3	CCNT2
hsa-mir-214-3p	E2F3	MYCN
hsa-mir-214-3p	E2F3	NKD2
hsa-mir-214-3p	SMAD2	CAMK2A
hsa-mir-214-3p	SMAD2	AXIN1
hsa-mir-548c-5p	SMAD4	NRAS
hsa-mir-548c-5p	SMAD4	TGFBR2
hsa-mir-548c-5p	RBL1	CCNA2
hsa-mir-548c-5p	HDAC4	YWHAE
hsa-mir-548c-5p	E2F3	CCNA2
hsa-mir-548c-5p	E2F3	MYCN
hsa-mir-548c-5p	E2F3	SLC6A4
hsa-mir-548c-5p	E2F3	LRRFIP1
hsa-mir-548c-5p	SMAD2	TGFBR2
hsa-mir-548c-5p	MYC	TIAL1
hsa-mir-548c-5p	MYC	NRAS
hsa-mir-548c-5p	MYC	DMTF1
hsa-mir-548c-5p	MYC	MAP2K1
hsa-mir-548c-5p	MYC	NAA15
hsa-mir-548c-5p	MYC	MEST
hsa-mir-548c-5p	MYC	LRRFIP1
hsa-mir-548c-5p	MYC	LIG3
hsa-mir-548c-5p	MYC	NCBP1
hsa-mir-548c-5p	MYC	SIRT1
hsa-mir-548c-5p	MYC	FDFT1
hsa-mir-548c-5p	MYC	CD44
hsa-mir-548c-5p	SP3	TGFBR2
hsa-mir-548c-5p	SP3	MYCN
hsa-mir-548c-5p	SP3	GPD2
